# Supplementary material for: Comprehensive Assessment of Inactivation Methods for Madariaga Virus
Source: Viruses. 2024 Jan 30;16(2):206. doi: 10.3390/v16020206 (PMC10892135; doi:10.3390/v16020206)
Supplement: Supplementary file 1 [file viruses-16-00206-s001.zip]

Archive with 1 entries (1 files):
- viruses-2708010-supplementary.pdf
